# Supplementary material for: Enhancing conjugation from E. coli to Streptomyces coelicolor by incorporating traJ into mobilizable plasmids
Source: Appl Microbiol Biotechnol. 2025 Dec 9;109(1):262. doi: 10.1007/s00253-025-13662-4 (PMC12696120; doi:10.1007/s00253-025-13662-4)
Supplement: Supplementary file 2 — (XLSX 10.6 KB) [file 253_2025_13662_MOESM2_ESM.xlsx]

## Sheet: Hoja1
Supplementary Table 1: Raw donor and transconjugant counts. Recipient Streptomyces spores were used at a concentration of 3 × 10⁸ spores mL⁻¹ in all cases. Conjugation assays were carried out in 1 mL reaction volumes. Three biological replicates were analysed.
Plasmid	Biological replicate	Donor E. coli (ufc/mL conjugation)	Transconjugants / mL conjugation	Transconjugants / donor cell		Plasmid	Average Transconjugants / donor cell	SD
pCER - TraJ	R1	1320000000	410	3.10606e-07		pCER - TraJ	2.07071e-07	9.21392e-08
	R2	1320000000	233	1.76515e-07		pRASK SP44	9.74178e-08	2.99468e-08
	R3	1320000000	177	1.34091e-07		pHL734	6.79012e-09	5.34584e-10
pRASK SP44	R1	284000000	36	1.26761e-07
	R2	284000000	28	9.85915e-08		pCER- 2 TraJ	1.10455e-06	6.75131e-07
	R3	284000000	19	6.69014e-08		pRASK SP44-TraJ	5.70423e-06	1.13968e-06
pHL734	R1	1080000000	8	7.40741e-09		pHL734-TraJ	4.81481e-07	1.34269e-07
	R2	1080000000	7	6.48148e-09
	R3	1080000000	7	6.48148e-09
pCER- 2 TraJ	R1	1320000000	2486	1.88333e-06
	R2	1320000000	984	7.45455e-07
	R3	1320000000	904	6.84848e-07
pRASK SP44-TraJ	R1	284000000	1931	6.7993e-06
	R2	284000000	1285	4.52465e-06
	R3	284000000	1644	5.78873e-06
pHL734-TraJ	R1	1080000000	354	3.27778e-07
	R2	1080000000	584	5.40741e-07
	R3	1080000000	622	5.75926e-07
